# Supplementary material for: Co-Analysis of Transcriptome and Metabolome Reveals Flavonoid Biosynthesis in Macadamia Pericarp Across Developmental Stages
Source: Foods. 2025 Oct 23;14(21):3618. doi: 10.3390/foods14213618 (PMC12607494; doi:10.3390/foods14213618)
Supplement: Supplementary file 1 [file foods-14-03618-s001.zip]

Archive with 2 entries (2 files):
- Figure S1.pdf
- Supplementary Material.xlsx
