# Supplementary material for: Co-Analysis of Transcriptome and Metabolome Reveals Flavonoid Biosynthesis in Macadamia Pericarp Across Developmental Stages
Source: Foods. 2025 Oct 23;14(21):3618. doi: 10.3390/foods14213618 (PMC12607494; doi:10.3390/foods14213618)
Supplement: Supplementary file 1 [file foods-14-03618-s001.zip › Supplementary Material.xlsx]

## Sheet: Table S1
Table S1 Transcriptome data statistics table of 15 samples of macadamia nut peels
Samples	Total reads	Total bases	Total giga bases	Q20 bases	Q30 bases	≥Q20	≥Q30	GC Content	Overall mapping rate
S11	43595052	6249475436	6.25G	6223344607	6112290449	99.58	97.8	45.58	88.4
S12	43076640	6177595892	6.18G	6151165665	6036271654	99.57	97.71	45.55	88.5
S13	55378830	7926783289	7.93G	7887246227	7731097700	99.5	97.53	45.97	88.5
S21	51653556	7433954840	7.43G	7399698181	7258152026	99.54	97.64	45.54	89
S22	64537618	9254094257	9.25G	9216070555	9050551946	99.59	97.8	45.38	88.9
S23	54346108	7810907334	7.81G	7779808888	7645480295	99.6	97.88	45.08	88.5
S31	42781584	6131202621	6.13G	6105648747	5987846064	99.58	97.66	45.79	89.1
S32	50496564	7249463376	7.25G	7219370435	7081062410	99.58	97.68	45.43	88.7
S33	58103106	8277245079	8.28G	8243980437	8101507763	99.6	97.88	45.54	89.3
S41	48938358	7039154922	7.04G	7010092619	6875679560	99.59	97.68	45.14	88.2
S42	40138822	5767744011	5.77G	5743814284	5637029394	99.59	97.73	45.44	88.7
S43	56764524	8171778732	8.17G	8137613992	7985625241	99.58	97.72	45.16	88.8
S51	42689498	6141366403	6.14G	6115581602	6002382930	99.58	97.74	45.38	89.3
S52	39150130	5625990167	5.63G	5602119832	5497385207	99.58	97.71	45.44	88.9
S53	56701096	8164472731	8.16G	8133193048	7993125592	99.62	97.9	45.34	89.8

## Sheet: Table S2
Table S2 Sequences of primers used in qRT-PCR
Gene Name	Forward primer (5'→3')	Reverse primer (5'→3')
LOC122084111	CGGCCGAACTACCTATGTCC	GTTTTCCCTCAGCAGCCTCT
LOC122090001	ACTGCAGTTACCTTCCGTGG	ATGGCACCATCACTGTCAGG
LOC122076036	TCATATCTGGCCTCCTGCCA	GCCCCTCAGATAGCAACTCC
LOC122086459	TCTCAAGGCGAAGACGGTTC	CCATGGAATCATCTTTTCTTGCCT
LOC122058157	CAGTGCCACTTACCCACTCA	TCTCCACCGCGCTCCTTAC
LOC122063272	GTCGCCTCCGGACTTAACAA	GCGTATAAAACGGGTTCGCC

## Sheet: Table S3
Table S3 Pearson correlation analysis among important flavonoids with important structural genes in the flavonol synthesis pathway
Name	LOC122081057-PAL	LOC122086992-PAL	LOC122058157-PAL	LOC122061804-PAL	LOC122061512-PAL	LOC122061515-PAL	LOC122061513-PAL	LOC122069916-PAL	LOC122080712-CHI	LOC122057215-CHI	LOC122063272-4CL	LOC122076177-FLS	LOC122075321-FLS	LOC122076036-FLS	LOC122076687-DFR	LOC122075392-DFR	LOC122086119-DFR	LOC122086459-DFR	LOC122070219-DFR	LOC122070773-DFR	LOC122070775-DFR	LOC122084111-LAR	LOC122080354-LAR	LOC122073430-ANR	LOC122073408-ANR	LOC122083715-F3'5'H	LOC122063430-F3'5'H	LOC122075718-CHS	LOC122090001-CHS	LOC122090914-CHS	LOC122090912-CHS	LOC122090911-CHS	LOC122061186-CHS	LOC122065151-CHS	LOC122066380-CHS	LOC122068042-CHS
(+/-)-Catechin	0.650**	0.834**	0.824**	0.858**	0.865**	0.837**	0.658**	0.465	0.106	-0.257	0.503	0.388	-0.169	-0.235	-0.396	-0.160	-0.147	0.079	-.528*	.731**	0.373	-0.34	-0.325	-0.03	-0.241	-0.03	-0.252	0.351	0.361	.772**	0.319	.622*	-0.187	-0.205	-0.192	0.185
Chalcone	-0.364	-0.42	-0.424	-0.448	-0.365	-0.410	-0.338	-0.070	-0.043	0.191	-0.149	-0.035	-0.290	0.011	-0.185	0.089	0.240	-0.511	0.218	-0.363	-0.31	0.087	0.14	-0.267	0.161	0.267	0.095	-0.483	-0.18	-0.385	-0.14	-0.241	0.038	0.082	-0.145	-0.491
Dihydrokaempferol	0.658**	0.638*	0.618*	0.678**	0.653**	0.614*	0.435	0.377	0.133	-0.247	0.381	0.302	0.147	-0.098	-0.251	-0.094	-0.027	0.391	-0.316	.607*	0.507	-0.274	-0.331	0.156	-0.214	-0.064	-0.2	0.387	0.268	.681**	0.259	0.429	-0.356	-0.356	-0.301	0.242
Dihydromyricetin	0.38	0.799**	0.873**	0.815**	0.828**	0.814**	0.724**	0.203	-0.146	-0.343	0.376	0.118	-0.070	-0.326	-0.304	-0.303	-0.034	0.191	-0.338	0.407	0.374	-0.355	-0.419	0.105	-0.119	-0.235	-0.32	0.299	0.138	0.453	0.096	0.412	-0.22	-0.149	-0.147	0.178
Eriodictyol	-0.251	-0.280	-0.217	-0.159	-0.153	-0.144	-0.221	-0.038	-0.065	0.062	-0.129	-0.096	0.099	-0.28	0.144	-0.050	0.433	-0.269	.524*	0.021	-0.217	0.094	-0.121	0.1	0.256	0.014	0.036	-0.079	-0.085	-0.14	-0.141	-0.233	-0.025	0.082	-0.038	-0.102
Irigenin	-0.33	-0.089	0.000	0.043	-0.058	-0.050	-0.019	-0.110	-0.112	-0.033	-0.079	-0.099	0.078	-0.08	0.230	-0.125	0.364	-0.006	0.327	-0.2	-0.203	0.052	-0.008	0.218	-0.423	-0.293	0.044	0.076	-0.051	-0.117	-0.082	-0.118	-0.245	-0.242	-0.15	0.054
Isoformononetin	-0.483	-0.392	-0.548*	-0.424	-0.460	-0.440	-0.465	0.047	0.438	0.563*	0.01	0.199	0.309	0.730**	0.168	0.626*	-0.070	-0.115	0.458	-0.418	-0.2	0.437	0.465	-0.185	-0.005	0.503	.538*	-0.318	0.128	-0.231	0.236	-0.09	-0.177	-0.192	-0.24	-0.26
Isoliquiritigenin	-0.316	-0.765**	-0.769**	-0.720**	-0.695**	-0.779**	-0.568*	-0.226	-0.039	0.269	-0.334	-0.250	0.046	-0.039	0.382	0.156	0.488	-0.118	.574*	-.576*	-0.12	0.215	0.094	0.044	0.179	0.193	0.214	-0.233	-0.324	-.575*	-0.247	-.542*	0.054	0.101	0.101	-0.131
Isorhamnetin	0.266	0.340	0.308	0.406	0.321	0.292	0.155	0.173	0.046	-0.108	0.236	0.125	0.509	0.000	0.113	-0.078	0.326	0.397	-0.021	0.272	0.398	0.07	-0.065	0.136	-0.206	-0.208	-0.012	0.292	0.202	0.331	0.154	0.181	-0.333	-0.319	-0.276	0.187
Leucocyanidin	0.14	0.340	0.469	0.346	0.268	0.481	0.275	-0.307	-0.271	-0.421	-0.244	-0.307	0.143	-0.214	-0.158	-0.291	-0.272	.541*	-0.001	0.438	0.062	-0.173	-0.161	0.448	0.17	-0.472	-0.266	-0.19	-0.034	0.072	-0.222	-0.015	-0.221	-0.195	-0.211	-0.136
L-Phenylalanine	-0.413	-0.320	-0.415	-0.350	-0.456	-0.294	-0.178	-0.110	0.158	0.356	-0.114	-0.085	-0.233	0.317	0.107	0.312	-0.256	-0.461	0.28	-0.283	-.756**	0.195	0.313	0.053	0.048	0.205	0.244	-0.071	-0.022	-0.331	0.038	0	0.433	0.307	0.407	0.103
Luteolin	0.590*	0.593*	0.575*	0.618*	0.592*	0.582*	0.336	0.351	0.071	-0.293	0.327	0.284	0.117	-0.134	-0.308	-0.185	-0.082	0.278	-0.321	.663**	0.455	-0.268	-0.292	0.104	-0.155	-0.107	-0.271	0.39	0.234	.651**	0.202	0.4	-0.203	-0.234	-0.216	0.241
Naringenin chalcone	0.347	0.758**	0.794**	0.786**	0.849**	0.717**	0.704**	0.405	-0.009	-0.178	.554*	0.347	-0.228	-0.284	-0.310	-0.194	0.111	-0.079	-0.381	0.274	0.403	-0.326	-0.378	-0.164	-0.301	0.005	-0.207	0.312	0.209	0.509	0.239	0.499	-0.269	-0.209	-0.218	0.124
Quercetagetin	0.12	0.340	0.383	0.464	0.418	0.319	0.274	0.225	0.013	-0.112	0.289	0.179	0.171	-0.152	0.110	-0.141	0.377	0.168	0.008	0.117	0.339	-0.105	-0.242	0.126	-0.444	-0.181	-0.055	0.378	0.134	0.331	0.146	0.182	-0.344	-0.291	-0.214	0.243
Tamarixetin	0.049	0.218	0.260	0.352	0.311	0.205	0.156	0.203	0.055	-0.064	0.237	0.180	0.246	-0.099	0.236	-0.098	0.335	0.174	0.062	0.082	0.325	-0.038	-0.193	0.107	-0.422	-0.162	0.003	0.418	0.135	0.307	0.15	0.113	-0.287	-0.237	-0.134	0.298
Tricin	-0.211	-0.084	0.000	0.070	-0.037	0.001	0.117	-0.101	-0.080	0.004	-0.073	-0.154	-0.175	-0.217	0.176	-0.053	0.467	-0.093	0.279	-0.15	-0.296	-0.072	-0.145	0.365	-0.311	-0.193	0.046	-0.052	-0.069	-0.129	-0.079	-0.077	-0.18	-0.116	-0.079	-0.031
Note: * and ** indicate significant correlation at 0.05 (P < 0.05) and 0.01 (P < 0.01)

## Sheet: Table S4
Table S4 The Pearson correlation between plant hormone signal transduction pathways and the flavonoid pathway.
Name	(+/-)-Catechin	Chalcone	Dihydrokaempferol	Dihydromyricetin	Eriodictyol	Irigenin	Isoformononetin	Isoliquiritigenin	Isorhamnetin	Leucocyanidin	L-Phenylalanine	Luteolin	Naringenin chalcone	Quercetagetin	Tamarixetin	Tricin	LOC122081057-PAL	LOC122086992-PAL	LOC122058157-PAL	LOC122061804-PAL	LOC122061512-PAL	LOC122061515-PAL	LOC122061513-PAL	LOC122069916-PAL	LOC122080712-CHI	LOC122057215-CHI	LOC122063272-4CL	LOC122076177-FLS	LOC122075321-FLS	LOC122076036-FLS	LOC122076687-DFR	LOC122075392-DFR	LOC122086119-DFR	LOC122086459-DFR	LOC122070219-DFR	LOC122070773-DFR	LOC122070775-DFR	LOC122084111-LAR	LOC122080354-LAR	LOC122073430-ANR	LOC122073408-ANR	LOC122083715-F3'5'H	LOC122063430-F3'5'H	LOC122075718-CHS	LOC122090001-CHS	LOC122090914-CHS	LOC122090912-CHS	LOC122090911-CHS	LOC122061186-CHS
LOC122072665-GH3	-0.176	0.219	-0.326	-0.143	0.178	-0.241	-0.127	0.082	-0.271	-0.178	0.182	-0.190	-0.174	-0.276	-0.239	-0.129	-0.300	-0.286	-0.160	-0.398	-0.220	-0.206	-0.237	-0.260	-0.434	-0.330	-0.310	-0.319	-0.358	-0.236	-0.424	-0.423	-0.283	-0.495	-0.337	-0.150	-0.283	-0.321	-0.272	-0.087	0.623*	-0.208	-0.479	0.026	-0.453	-0.300	-0.418	-0.346	0.771**
LOC122079441-ARF	-0.361	0.429	-0.36	-0.343	0.447	0.395	-0.027	0.551*	0.084	-0.48	0.171	-0.290	-0.141	0.112	0.098	0.362	-0.023	-0.369	-0.493	-0.279	-0.338	-0.484	-0.281	0.188	0.169	0.376	0.130	0.128	0.16	-0.016	0.490	0.178	0.707**	-0.305	0.265	-0.264	-0.142	0.399	0.287	-0.228	-0.264	0.184	0.335	0.171	0.106	-0.122	0.14	-0.038	0.039
LOC122079448-ARF	0.251	0.031	0.053	0.368	0.254	0.315	-0.44	-0.353	0.301	.547*	-0.225	0.215	0.225	0.154	0.054	0.058	-0.152	0.358	0.423	0.347	0.325	0.402	0.307	-0.155	-0.256	-0.105	-0.001	-0.186	0.100	-0.126	-0.012	-0.165	-0.026	0.059	-0.016	0.081	-0.138	0.207	0.248	-0.079	-0.152	-0.368	0.007	-0.210	0.150	-0.049	-0.057	0.089	-0.153
LOC122064106-ARF	0.134	0.094	0.066	0.022	0.213	0.369	0.039	-0.13	0.233	0.197	-0.027	0.072	0.070	0.169	0.125	0.270	0.095	0.217	0.080	0.346	0.195	0.233	0.176	0.303	0.498	0.459	0.315	0.384	0.322	0.225	0.375	0.494	0.350	0.052	0.269	0.311	-0.137	0.527*	0.477	-0.165	-0.409	0.276	.615*	-0.296	0.635*	0.316	0.493	0.408	-0.630*
LOC122069813-ARF	-0.630*	0.682**	-0.676**	-0.610*	0.412	0.540*	0.467	0.547*	-0.248	-0.426	0.602*	-0.588*	-0.392	-0.088	-0.085	0.510	-0.520*	-0.522*	-0.606*	-0.445	-0.537*	-0.523*	-0.439	-0.031	0.209	0.474	-0.100	0.026	0.093	0.279	0.379	0.347	0.359	-0.396	0.531*	-0.396	-0.538*	0.473	0.469	-0.124	-0.224	0.207	0.464	-0.227	0.076	-0.337	0.081	-0.163	-0.023
LOC122081417-SAUR	-0.444	-0.026	-0.274	-0.385	-0.214	-0.125	-0.023	0.495	-0.221	-0.185	0.306	-0.382	-0.439	-0.299	-0.28	0.075	0.198	-0.390	-0.354	-0.400	-0.502	-0.460	-0.105	-0.393	-0.273	-0.189	-0.387	-0.455	-0.101	-0.208	0.254	-0.215	0.167	0.321	0.049	-0.314	-0.158	-0.154	-0.131	0.44	0.054	-0.289	-0.177	0.134	-0.423	-0.43	-0.372	-0.325	0.200
LOC122084491-SAUR	-0.383	0.056	-0.175	-0.284	0.133	0.210	0.323	0.19	0.106	0.143	-0.247	-0.128	-0.336	0.029	0.13	-0.146	-0.557*	-0.485	-0.430	-0.464	-0.442	-0.463	-0.641**	-0.326	-0.056	0.099	-0.390	-0.208	0.656**	0.338	0.365	0.110	0.085	0.396	0.492	-0.368	0.177	0.437	0.371	-0.015	-0.037	-0.162	0.26	-0.333	-0.090	-0.349	-0.17	-.547*	-0.33
LOC122088194-IAA	-0.583*	0.370	-0.498	-0.667**	0.110	0.030	0.583*	0.285	-0.090	-0.161	0.422	-0.373	-0.667**	-0.367	-0.307	-0.083	-0.429	-0.519*	-0.676**	-0.559*	-0.643**	-0.578*	-0.621*	-0.082	0.309	0.413	-0.146	0.093	0.496	0.646**	0.312	0.401	0.025	-0.100	0.182	-0.245	-0.346	0.587*	0.656**	-0.263	0.071	0.194	0.469	-0.282	0.155	-0.251	0.145	-0.145	0.063
LOC122066943-IAA	0.750**	-0.473	0.730**	0.708**	-0.030	0.089	-0.471	-0.573*	0.575*	.600*	-0.667**	0.708**	0.585*	0.469	0.385	-0.049	0.534*	0.694**	0.677**	0.791**	0.718**	0.706**	0.561*	0.315	0.187	-0.060	0.384	0.299	0.157	-0.182	0.048	0.041	0.155	0.454	-0.087	.596*	0.526*	-0.013	-0.081	0.066	-0.390	-0.015	0.082	0.023	0.449	0.588*	0.327	0.472	-0.633*
LOC122093544-IAA	0.216	-0.479	0.569*	0.183	-0.156	0.001	0.006	-0.014	0.343	0.238	-0.327	0.390	0.057	0.283	0.293	0.033	0.507	-0.006	0.008	0.114	-0.011	-0.001	-0.015	0.030	0.131	-0.16	-0.086	0.001	0.212	-0.085	0.176	0.015	0.181	0.711**	0.228	0.274	0.409	-0.214	-0.311	0.579*	-0.236	-0.076	-0.055	0.201	-0.028	0.251	0.003	-0.046	-0.481
LOC122092152-GID1	-0.818**	0.641*	-0.740**	-0.750**	0.380	0.130	0.708**	0.762**	-0.418	-0.484	0.525*	-0.679**	-0.588*	-0.313	-0.23	0.158	-0.679**	-0.732**	-0.793**	-0.681**	-0.664**	-0.703**	-0.709**	-0.080	0.215	0.515*	-0.211	-0.01	0.194	0.334	0.394	0.415	0.251	-0.344	0.683**	-0.522*	-0.260	0.461	0.380	-0.167	0.059	0.363	0.463	-0.299	-0.061	-0.441	-0.001	-0.413	0.056
LOC122071192-GID1	-0.742**	0.228	-0.446	-0.626*	-0.046	0.046	0.668**	0.600*	-0.147	-0.121	0.306	-0.446	-0.658**	-0.268	-0.205	-0.028	-0.435	-0.635*	-0.689**	-0.618*	-0.727**	-0.699**	-0.657**	-0.327	0.087	0.277	-0.378	-0.218	0.470	0.439	0.523*	0.282	0.162	0.403	0.600*	-0.544*	0.070	0.407	0.407	0.185	-0.170	0.013	0.360	-0.238	-0.164	-0.500	-0.123	-0.48	-0.180
LOC122080941-GID2	0.307	-0.283	0.356	0.288	-0.120	-0.100	0.066	-0.484	0.164	.733**	-0.206	0.386	0.009	-0.002	-0.027	-0.169	-0.043	0.241	0.341	0.250	0.207	0.405	0.069	-0.206	-0.060	-0.255	-0.233	-0.146	0.086	0.080	-0.259	-0.038	-0.444	0.474	0.051	0.389	0.117	-0.137	-0.052	0.377	0.021	-0.245	-0.111	-0.371	0.055	0.147	-0.081	-0.035	-0.321
LOC122073066-PP2C	-0.15	-0.022	-0.198	-0.182	-0.368	-0.314	-0.147	0.192	-0.287	-0.073	0.360	-0.232	-0.231	-0.374	-0.418	-0.012	0.380	0.024	0.011	-0.023	-0.128	-0.047	0.256	-0.183	-0.176	-0.192	-0.113	-0.235	-0.421	-0.261	0.006	-0.206	-0.028	0.133	-0.295	-0.018	-0.084	-0.292	-0.161	0.291	-0.008	-0.157	-0.233	0.109	-0.223	-0.162	-0.174	0.067	0.314
LOC122056949-PP2C	-0.366	0.331	-0.338	-0.512	-0.392	-0.321	0.631*	0.182	-0.406	-0.037	0.515*	-0.295	-0.516*	-0.582*	-.615*	-0.25	-0.081	-0.107	-0.282	-0.182	-0.284	-0.184	-0.262	0.034	0.308	0.339	-0.018	0.107	0.014	0.563*	-0.009	0.440	-0.298	0.065	0.075	-0.071	-0.092	0.293	0.528*	-0.059	-0.283	0.264	0.332	-0.299	0.194	-0.058	0.218	0.1	-0.015
LOC122082268-SnRK2	-0.297	-0.055	-0.095	-0.223	-0.081	-0.253	0.428	0.092	0.021	-0.1	0.062	-0.126	-0.325	-0.136	-0.056	-0.143	-0.338	-0.39	-0.354	-0.470	-0.399	-0.373	-0.439	-0.265	-0.072	-0.106	-0.289	-0.144	0.262	0.278	-0.107	-0.039	-0.128	0.100	-0.109	-0.245	0.068	-0.056	-0.066	0.024	0.506	-0.037	-0.096	-0.190	-0.283	-0.268	-0.206	-0.373	0.181
LOC122058064-SnRK2	-0.244	0.204	-0.147	-0.265	0.089	-0.024	0.084	0.440	-0.011	-.685**	0.046	-0.135	-0.050	0.091	0.13	0.065	0.088	-0.407	-0.481	-0.414	-0.343	-0.552*	-0.400	0.199	0.042	0.056	0.084	0.148	-0.059	-0.038	0.063	-0.076	0.387	-0.302	-0.139	-0.275	0.226	-0.108	-0.172	-0.187	0.041	0.202	-0.108	0.416	-0.226	-0.053	-0.02	-0.155	0.391
LOC122080030-ETR	-0.479	0.44	-0.431	-0.412	0.499	0.400	0.278	0.591*	-0.017	-0.425	0.124	-0.373	-0.209	0.096	0.147	0.241	-0.391	-0.448	-0.576*	-0.331	-0.346	-0.504	-0.496	0.214	0.325	0.628*	0.122	0.200	0.410	0.239	0.643**	0.458	0.585*	-0.278	0.667**	-0.367	-0.039	0.680**	0.511	-0.338	-0.334	0.354	0.617*	-0.010	0.247	-0.146	0.25	-0.15	-0.163
LOC122089290-EIN3	-0.47	0.296	-0.563*	-0.425	0.096	-0.104	-0.014	0.254	-0.325	-0.279	0.396	-0.429	-0.445	-0.389	-0.335	-0.069	-0.408	-0.501	-0.423	-0.635*	-0.541*	-0.497	-0.406	-0.417	-0.447	-0.233	-0.438	-0.448	-0.171	-0.041	-0.182	-0.362	-0.236	-0.399	-0.247	-0.397	-0.501	-0.086	0.018	-0.068	0.489	-0.320	-0.339	0.046	-0.486	-0.531*	-0.461	-0.448	0.811**
LOC122064443-ERF1/2	-0.211	0.453	-0.425	-0.353	0.250	-0.037	-0.024	0.243	-0.394	-0.464	0.49	-0.368	-0.182	-0.300	-0.296	0.191	-0.008	-0.228	-0.249	-0.250	-0.194	-0.188	-0.034	0.089	0.013	0.057	0.009	0.053	-0.450	-0.163	-0.221	-0.040	0.033	-0.734**	-0.222	0.021	-0.625*	-0.121	-0.093	-0.204	0.376	0.197	-0.093	0.025	-0.081	-0.067	-0.032	0.061	0.503
LOC122069454-ERF1/2	0.05	0.375	-0.256	-0.152	0.192	-0.059	-0.098	-0.02	-0.311	-0.407	0.407	-0.153	0.041	-0.204	-0.222	0.084	0.083	0.062	-0.023	0.020	0.084	0.070	0.133	0.339	0.159	0.139	0.285	0.303	-0.476	-0.068	-0.321	0.041	-0.115	-0.863**	-0.358	0.198	-0.537*	-0.09	-0.026	-0.399	0.232	0.328	-0.051	0.174	0.140	0.198	0.196	0.352	0.525*
LOC122093973-BIN2	-0.095	0.043	0.015	-0.154	-0.038	0.105	0.261	-0.047	0.005	0.478	-0.181	0.031	-0.251	-0.091	-0.075	-0.062	-0.155	-0.151	-0.068	-0.081	-0.156	-0.033	-0.213	-0.296	0.039	-0.052	-0.368	-0.139	0.274	0.133	0.119	0.111	-0.016	0.586*	0.357	0.111	0.130	0.127	0.156	0.290	-0.100	-0.127	0.177	-0.632*	0.035	-0.091	-0.105	-0.253	-0.653**
LOC122066998-BIN2	0.445	-0.433	0.559*	0.466	0.058	0.159	-0.232	-0.437	0.527*	.788**	-0.435	0.555*	0.193	0.282	0.224	-0.048	0.254	0.397	0.419	0.489	0.35	0.469	0.282	-0.013	0.090	-0.076	0.024	0.000	0.371	-0.001	0.160	0.072	-0.017	0.641**	0.229	0.440	0.202	0.126	0.081	0.330	-0.292	-0.214	0.131	-0.116	0.303	0.295	0.127	0.18	-0.633*
LOC122079341-JAZ	0.827**	-0.262	0.535*	0.745**	-0.197	-0.139	-0.530*	-0.799**	0.207	0.334	-0.297	0.588*	0.703**	0.225	0.102	-0.126	0.402	0.853**	0.881**	0.766**	0.839**	0.865**	0.755**	0.286	-0.107	-0.33	0.424	0.231	-0.464	-0.248	-0.673**	-0.285	-0.406	-0.219	-0.717**	0.522*	0.110	-0.444	-0.319	-0.173	0.023	-0.069	-0.401	0.169	0.182	0.506	0.155	0.584*	0.127
LOC122076493-JAZ	0.867**	-0.447	0.645**	0.795**	-0.267	-0.093	-0.660**	-0.753**	0.271	0.303	-0.331	0.616*	0.746**	0.326	0.212	-0.036	0.613*	0.866**	0.895**	0.818**	0.836**	0.853**	0.856**	0.289	-0.113	-0.376	0.432	0.192	-0.464	-0.369	-0.526*	-0.330	-0.288	-0.062	-0.684**	0.546*	0.144	-0.51	-0.427	0.000	-0.077	-0.134	-0.432	0.361	0.153	0.540*	0.141	0.610*	0.083
LOC122091794-JAZ	0.700**	-0.317	0.442	0.639*	-0.255	-0.186	-0.616*	-0.634*	0.130	0.165	-0.138	0.448	0.594*	0.156	0.049	-0.057	0.513	0.729**	0.759**	0.634*	0.679**	0.706**	0.758**	0.205	-0.207	-0.401	0.348	0.095	-0.564*	-0.366	-0.597*	-0.397	-0.352	-0.238	-0.782**	0.422	-0.014	-.542*	-0.421	-0.048	0.084	-0.160	-0.514	0.375	0.023	0.389	0.04	0.522*	0.363
LOC122081009-JAZ	0.906**	-0.312	0.655**	0.810**	-0.219	-0.012	-0.504	-0.800**	0.318	0.297	-0.402	0.651**	0.833**	0.395	0.262	-0.034	0.515*	0.949**	0.921**	0.915**	0.946**	0.922**	0.825**	0.460	0.084	-0.165	0.603*	0.412	-0.340	-0.181	-0.504	-0.110	-0.213	-0.122	-0.599*	0.564*	0.257	-0.308	-0.228	-0.218	-0.230	0.067	-0.201	0.197	0.376	0.655**	0.351	0.727**	-0.149
LOC122057131-JAZ	0.801**	-0.246	0.549*	0.649**	-0.341	-0.09	-0.377	-0.751**	0.227	0.073	-0.247	0.574*	0.732**	0.293	0.179	-0.136	0.493	0.866**	0.758**	0.776**	0.810**	0.755**	0.677**	0.552*	0.162	-0.074	0.676**	0.510	-0.332	0.019	-0.531*	-0.05	-0.32	-0.281	-0.724**	0.462	0.210	-0.246	-0.098	-0.378	-0.272	0.161	-0.181	0.378	0.384	0.653**	0.429	0.774**	0.096
LOC122084641-MYC2	0.671**	-0.311	0.415	0.624*	-0.242	-0.105	-0.601*	-0.574*	0.113	0.239	-0.071	0.382	0.569*	0.167	0.043	0.115	0.565*	0.749**	0.789**	0.712**	0.691**	0.762**	0.863**	0.161	-0.161	-0.363	0.317	0.062	-0.602*	-0.448	-0.466	-0.336	-0.215	-0.111	-0.648**	0.476	-0.036	-.531*	-0.429	0.114	-0.012	-0.163	-0.422	0.234	0.071	0.378	0.055	0.549*	0.172
LOC122087342-MYC2	0.785**	-0.179	0.468	0.721**	-0.135	-0.068	-0.476	-0.749**	0.205	0.264	-0.208	0.515*	0.713**	0.249	0.112	-0.004	0.357	0.861**	0.861**	0.790**	0.848**	0.870**	0.781**	0.341	-0.035	-0.219	0.496	0.287	-0.465	-0.213	-0.619*	-0.193	-0.308	-0.312	-0.674**	0.494	0.050	-0.361	-0.248	-0.228	-0.021	0.009	-0.295	0.123	0.258	0.506	0.232	0.643**	0.099
Note: * and ** indicate significant correlation at 0.05 (P < 0.05) and 0.01 (P < 0.01)
[truncated: 3 more columns]
